# Supplementary material for: Comparing the Flavor Characteristics of 71 Tomato (Solanum lycopersicum) Accessions in Central Shaanxi
Source: Front Plant Sci. 2020 Dec 10;11:586834. doi: 10.3389/fpls.2020.586834 (PMC7758415; doi:10.3389/fpls.2020.586834)
Supplement: Supplementary Table 2 — Concentrations of volatiles of different functional groups in 71 tomato accessions (10–9 kg L–1). n.d. represents not detected. [file Table_2.XLSX]

## Sheet: Sheet1
Table S2. Concentrations of volatiles of different functional groups in 71 tomato accessions (10-9 kg L-1).
Accession	Alcohols	1-Butanol, 3-methyl-	1-Pentanol	1-Nonanol	1-Hexanol	(Z)-3-Hexen-1-ol	(E)-2-Hexen-1-ol	(2Z)-3,7-Dimethyl-2,6-octadien-1-ol	2,4-Decadien-1-ol	(E)-2-Octen-1-ol	6-Methyl-5-hepten-2-ol	1-Octanol	2-Phenylethanol	3,7-Dimethyl-6-octen-1-ol	(2E,6E,10E)-3,7,11,15-Tetramethyl-2,6,10,14-hexadecatetraen-1-ol	Aldehydes	Hexanal	(E)-2-Hexenal	Nonanal	(E)-2-Octenal	Decanal	(E)-2-Nonenal	2,6,6-Timethyl-1-cyclohexene-1-carboxaldehyde	(Z)-3,7-Dimethyl-2,6-octadienal	(E)-3,7-Dimethyl-2,6-octadieal	(E,E)-2,4-Decadienal	(2E)-3-(3-Pentyl-2-oxiranyl)acrylaldehyde	(E)-2-Heptenal	5,9,13-Trimethyl-4,8,12-tetradecatrienal	2-Undecenal	(E,E)-2,4-Nonadienal	(2E,6E)-3,7,11-Trimethyl-2,6,10-dodecatrienal	(E)-2-Decenal	Ketones	1-Penten-3-one	3-Octanone	1-Octen-3-one	6,10-Dimethyl-2-undecanone,	(E)-6,10-Dimetyl-5,9-undecadien-2-one	4-(2,6,6-Trimethyl-1-cyclohexen-1-yl)-3-buten-2-one	1-(2,6,6-Trimethyl-1-cyclohexen-1-yl)-2-buten-1-one	(E,Z)-6,10-Dimethyl-3,5,9-undecatrien-2-one	(E,E)-6,10,4-Trimethyl-5,9,13-pentadecatrien-2-one	6-Methyl-5-hepten-2-one	6,10,14-Trimethyl-2-pentadecanone	Esters	2-Hydroxy-ethyl benzoate	Ethyl tetradecanate	Methyl hexadecanoate
PC1	2831.36	56.265	75.2537	n.d.	2222.56	386.744	n.d.	41.7009	n.d.	n.d.	n.d.	48.8303	n.d.	n.d.	n.d.	4280.56	1019.69	327.203	64.2422	297.54	126.991	64.2422	82.5571	200.909	76.7155	1312.31	304.067	n.d.	n.d.	139.715	104.78	34.2033	125.391	1667.93	n.d.	n.d.	69.4412	47.9913	847.74	40.1978	n.d.	41.949	411.285	209.331	n.d.	1032.32	608.238	n.d.	n.d.
PC2	4957.39	65.8399	51.6923	126.884	3636.76	896.243	97.1247	n.d.	n.d.	82.8525	n.d.	n.d.	n.d.	n.d.	n.d.	17575.5	2596.91	677.557	397.183	1140.64	430.651	397.183	238.962	310.47	142.743	4485.69	3053.17	357.844	n.d.	1422.62	597.982	437.261	888.608	12676.9	n.d.	n.d.	n.d.	n.d.	5997.28	280.335	n.d.	130.224	4869.49	1356.64	42.928	7058.88	2992.96	n.d.	693.123
PC3	3726.12	n.d.	47.3338	77.5499	2673.76	600.5	n.d.	n.d.	47.3908	68.7254	n.d.	58.7646	n.d.	152.095	n.d.	5230.47	2602.11	780.444	125.259	212.129	160.927	125.259	71.21	54.6951	22.0644	689.03	181.17	137.744	n.d.	68.4304	n.d.	n.d.	n.d.	1011.34	56.9097	30.0131	n.d.	n.d.	320.223	43.6706	n.d.	12.3057	156.013	479.126	n.d.	741.743	180.739	41.6068	47.9705
PC4	4943.09	28.0803	87.7397	n.d.	3486.55	1332.52	n.d.	n.d.	n.d.	n.d.	n.d.	n.d.	n.d.	n.d.	8.20152	2946.24	374.708	49.7244	70.3813	256.472	89.7887	70.3813	57.8287	64.2608	33.0523	854.736	380.567	97.1099	n.d.	194.322	99.7035	82.1074	171.1	2035.26	n.d.	n.d.	n.d.	n.d.	915.666	53.0263	n.d.	25.6213	761.751	274.662	4.5348	1464.5	629.421	41.2245	n.d.
PC5	3194.6	27.9953	37.7055	81.344	2472.14	388.679	n.d.	n.d.	n.d.	n.d.	n.d.	n.d.	n.d.	184.448	2.29706	3163.16	1934.3	535.53	n.d.	105.328	n.d.	n.d.	142.402	43.0725	16.3086	344.43	n.d.	41.7863	n.d.	n.d.	n.d.	n.d.	n.d.	1071.61	n.d.	30.7692	n.d.	n.d.	301.434	55.5607	n.d.	16.721	163.138	534.752	n.d.	935.604	74.4292	58.9369	34.3508
PC6	4860.12	n.d.	119.849	n.d.	2832.62	1222.81	459.683	n.d.	n.d.	n.d.	n.d.	n.d.	n.d.	225.159	n.d.	13481.8	4476.11	3733.7	n.d.	784.656	240.251	n.d.	112.701	99.4837	41.3154	2307.8	599.2	313.328	130.813	178.073	127.919	n.d.	336.425	2383.14	n.d.	48.6726	169.389	n.d.	708.98	89.9259	n.d.	35.21	513.474	856.982	9.18171	4674.77	354.2	71.7045	502.6
PC7	5945.19	41.334	86.5414	n.d.	3138.45	2310.98	251.312	n.d.	n.d.	n.d.	n.d.	65.7111	n.d.	50.8607	n.d.	10330.7	2624.44	2862.21	243.735	588.709	365.979	243.735	134.246	557.897	149.911	1732.24	n.d.	190.894	n.d.	n.d.	206.065	143.821	286.846	5979.06	113.553	n.d.	n.d.	n.d.	1367.23	85.3601	n.d.	104.222	1014.07	3408.17	n.d.	5285.9	2283.14	n.d.	463.236
PC8	6007.27	n.d.	96.9657	n.d.	4050.2	1265.59	43.489	n.d.	103.257	n.d.	10.7376	n.d.	180.4	256.628	n.d.	6502.93	2490.77	565.678	103.007	416.521	173.825	103.007	128.015	179.695	71.4579	1722.32	n.d.	160.611	205.569	n.d.	n.d.	n.d.	182.452	2242.16	68.4148	n.d.	60.6818	n.d.	600.052	89.029	n.d.	52.5747	430.396	1002.62	6.80361	628.005	n.d.	n.d.	187.965
RC1	2100.25	29.7648	25.8743	20.6248	1344.22	536.909	n.d.	n.d.	48.1893	88.499	6.16607	n.d.	n.d.	n.d.	n.d.	2245.31	666.313	315.363	60.461	134.019	72.947	60.461	83.1899	81.558	40.6798	369.346	122.341	63.2411	21.6686	n.d.	n.d.	43.2919	110.429	2155.06	n.d.	n.d.	n.d.	n.d.	829.99	9.10897	n.d.	23.0291	638.994	653.942	n.d.	1481.21	126.019	n.d.	54.2381
RC2	2822.83	n.d.	31.2991	83.2254	1910.3	724.7	n.d.	n.d.	n.d.	73.301	n.d.	n.d.	n.d.	n.d.	n.d.	2048.37	384.173	495.511	31.7756	157.068	115.968	31.7756	72.6383	67.9474	24.1012	615.13	n.d.	52.2825	n.d.	n.d.	n.d.	n.d.	n.d.	1303.54	n.d.	34.9174	n.d.	n.d.	442.577	42.9275	n.d.	23.835	357.069	437.135	n.d.	1468.23	520.795	n.d.	108.887
RC3	1762.59	n.d.	40.2245	n.d.	1047.2	245.508	133.209	n.d.	163.236	133.209	n.d.	n.d.	n.d.	n.d.	n.d.	2289.39	272.111	116.165	112.64	182.74	100.482	112.64	79.1945	102.82	38.5559	742.349	94.3262	58.14	69.8704	n.d.	n.d.	43.8909	163.469	2332.61	n.d.	43.5177	n.d.	n.d.	814.203	53.057	n.d.	24.0603	688.343	752.951	n.d.	1136.32	n.d.	52.3824	135.702
RC4	2845.19	n.d.	59.9852	n.d.	1903.87	362.641	224.489	n.d.	n.d.	n.d.	n.d.	73.8112	n.d.	220.396	n.d.	4807.93	1393.18	899.318	n.d.	393.605	143.412	n.d.	106.219	118.178	41.179	870	184.503	154.173	n.d.	169.042	139.952	60.0814	135.09	1866.23	n.d.	67.9395	46.7334	n.d.	565.052	68.7306	n.d.	36.73	477.748	671.234	n.d.	1537.35	420.1	n.d.	219.125
RC5	3014.99	n.d.	51.4981	n.d.	2314.99	439.766	n.d.	n.d.	n.d.	97.2624	n.d.	51.8479	59.6253	n.d.	n.d.	6220.95	2592.14	n.d.	93.5646	407.382	199.997	93.5646	161.337	156.223	63.6757	1073.28	476.769	343.057	n.d.	248.501	150.244	n.d.	161.216	3549.08	n.d.	n.d.	63.199	108.845	1315.16	131.107	n.d.	10.488	811.152	1105.04	4.08892	1212.2	n.d.	87.074	247.022
RC6	6102.97	n.d.	121.734	n.d.	5016.73	839.129	n.d.	125.374	n.d.	n.d.	n.d.	n.d.	n.d.	n.d.	n.d.	7244.97	1882.28	1044.06	n.d.	739.374	n.d.	n.d.	n.d.	540.557	138.623	1957.94	175.789	249.391	n.d.	n.d.	382.481	n.d.	134.477	22766.9	n.d.	53.4345	n.d.	n.d.	8821.9	30.1189	211.46	77.3832	1691.9	11923.4	10.714	8958.1	6378.2	n.d.	n.d.
RC7	2850.72	65.2784	41.718	131.738	1456.04	725.3	299.353	n.d.	131.293	n.d.	n.d.	n.d.	n.d.	n.d.	n.d.	2625.96	288.251	66.008	84.3373	236.039	n.d.	84.3373	54.51	47.8867	25.5251	816.17	410.13	112.667	n.d.	152.559	51.0151	n.d.	196.526	659.954	n.d.	n.d.	n.d.	25.7756	397.214	42.4255	n.d.	9.163	185.376	n.d.	n.d.	341.811	n.d.	24.2926	45.7351
RC8	5294.05	n.d.	94.8889	n.d.	4346.14	791.651	n.d.	n.d.	n.d.	n.d.	n.d.	61.366	n.d.	n.d.	n.d.	10382.1	6313.65	1155.69	261.612	364.751	198.97	261.612	149.716	115.269	43.0853	573.087	250.572	247.124	53.6894	164.398	n.d.	n.d.	228.909	2638.29	68.3737	41.3497	45.5012	81.1251	895.959	12.5604	n.d.	25.8424	554.414	1022.89	n.d.	1305.9	532.271	41.8331	72.1187
RC9	33381.7	1328.78	1036.58	n.d.	15780.8	11848.2	1303.4	n.d.	n.d.	840.086	n.d.	n.d.	1227.32	n.d.	16.5213	8237.55	2021.45	1177.68	281.427	643.15	225.618	281.427	98.4472	98.671	43.59	1629.19	762.127	279.581	n.d.	275.881	150.483	92.2914	176.55	2521.13	88.3546	n.d.	57.9737	n.d.	914.634	89.9318	n.d.	29.7801	759.947	662.05	6.81068	1740.02	n.d.	153.228	232.602
RC10	725.92	n.d.	28.2835	n.d.	212.248	385.546	24.7372	26.1686	48.9368	n.d.	n.d.	n.d.	n.d.	n.d.	n.d.	958.96	326.802	60.3847	15.8872	56.1931	48.175	15.8872	55.3661	37.5532	15.4366	222.069	n.d.	23.271	n.d.	n.d.	n.d.	n.d.	81.9349	1126.36	17.1402	n.d.	n.d.	n.d.	489.307	6.28807	n.d.	10.3929	289.05	331.326	n.d.	597.032	284.679	n.d.	16.0218
RC11	2067.11	33.5157	66.0963	143.85	628.828	385.92	61.1356	43.3734	422.821	256.606	n.d.	24.9629	n.d.	n.d.	n.d.	1985.7	290.388	73.1903	n.d.	269.819	n.d.	n.d.	69.2933	43.0972	15.9414	1085.09	80.889	58.0004	n.d.	n.d.	n.d.	n.d.	n.d.	1142.08	67.4604	33.7216	n.d.	n.d.	501.845	10.0762	n.d.	13.3048	263.951	352.901	n.d.	284.411	n.d.	34.9874	132.135
PL1	2070.01	31.5274	59.1201	n.d.	1274.96	552.769	n.d.	113.274	n.d.	n.d.	38.3593	n.d.	n.d.	n.d.	n.d.	2471.57	94.0498	116.165	112.64	182.74	100.482	112.64	79.1945	102.82	38.5559	1025.1	94.3262	58.14	69.8704	n.d.	n.d.	43.8909	240.963	2190.69	n.d.	43.5177	n.d.	n.d.	814.203	53.057	n.d.	30.14	540.343	752.951	n.d.	1181.42	45.0978	52.3824	135.702
PL2	2640.96	n.d.	103.141	n.d.	1568.83	572.678	46.9504	87.1151	n.d.	233.224	29.0241	n.d.	n.d.	n.d.	n.d.	3243.83	70.2607	97.1105	n.d.	482.406	n.d.	n.d.	105.549	324.67	100.744	1551.82	75.4112	117.303	63.0392	n.d.	127.908	n.d.	127.602	3236.87	n.d.	n.d.	n.d.	n.d.	606.57	56.9078	n.d.	50.0287	247.184	2276.18	n.d.	2519.06	n.d.	38.3034	305.407
PL3	4070.45	n.d.	197.933	n.d.	2891.66	980.864	n.d.	n.d.	n.d.	n.d.	n.d.	n.d.	n.d.	n.d.	n.d.	1810.12	145.816	758.94	n.d.	93.3319	n.d.	n.d.	87.8777	51.5303	21.0866	614.5	n.d.	37.0354	n.d.	n.d.	n.d.	n.d.	n.d.	1352.94	n.d.	n.d.	n.d.	45.8383	478.379	53.0208	n.d.	0	345.648	414.946	15.1108	2045.03	n.d.	193.354	200.974
PL4	1916.09	n.d.	50.81	n.d.	1207.82	582.603	n.d.	n.d.	n.d.	n.d.	n.d.	20.0255	44.4266	n.d.	10.4027	8379.25	634.327	167.656	187.68	1113.5	271.463	187.68	172.005	209.31	60.3364	3178.32	288.9	400.184	n.d.	578.378	431.774	n.d.	497.736	4090.99	n.d.	n.d.	89.6912	148.749	1493.65	159.299	n.d.	60.91	1244.74	893.958	n.d.	3954.21	1822.58	n.d.	263.44
PL5	4400.59	39.4552	108.581	n.d.	2394.24	1325.96	n.d.	n.d.	251.214	281.137	n.d.	n.d.	n.d.	n.d.	n.d.	5110.46	357.808	638.1	n.d.	526.746	113.289	n.d.	184.236	139.317	60.6268	1518.18	384.241	270.908	n.d.	334.766	n.d.	n.d.	582.232	2809.97	n.d.	n.d.	n.d.	n.d.	760.317	180.146	n.d.	38.0713	641.261	1174.63	15.5437	2267.01	n.d.	n.d.	385.465
PL6	2628.82	n.d.	40.7559	n.d.	1706.47	628.779	n.d.	n.d.	69.5879	126.354	n.d.	n.d.	n.d.	56.8696	n.d.	6551.13	2126.26	1045.16	228.849	418.901	143.418	228.849	131.936	97.2479	51.5563	1121.93	163.585	171.618	n.d.	345.631	n.d.	n.d.	276.176	3270.49	n.d.	n.d.	50.4354	n.d.	1461.24	116.869	n.d.	38.4278	962.168	637.212	4.13387	3073.05	1809.45	35.4723	144.081
PL7	2858.18	52.8496	66.9735	n.d.	1909.36	792.722	n.d.	n.d.	n.d.	n.d.	n.d.	36.2762	n.d.	n.d.	n.d.	16271.5	2255.06	3942.04	n.d.	3790.96	n.d.	n.d.	461.136	522.135	159.819	2717.35	484.827	1219.46	n.d.	335.455	n.d.	n.d.	383.271	6024.01	n.d.	178.916	n.d.	622.93	1431.68	321.426	n.d.	24.7117	793.24	2830.03	n.d.	1837.2	n.d.	n.d.	n.d.
PL8	3116.23	58.1549	68.2732	n.d.	1629.8	1024.8	n.d.	70.2939	n.d.	148.929	1.14909	n.d.	n.d.	114.839	n.d.	3865.47	495.362	303.711	183.12	293.584	176.865	183.12	133.887	182.704	66.8207	521.1	343.47	176.186	n.d.	285.45	142.931	86.4894	290.672	4142.84	51.5826	37.6291	86.2406	77.9226	1281.24	86.9932	647.49	0	903.44	1059.51	n.d.	2040.49	1112.79	37.0832	n.d.
PL9	1088.53	n.d.	30.3474	n.d.	706.209	351.97	n.d.	n.d.	n.d.	n.d.	n.d.	n.d.	n.d.	n.d.	n.d.	4904.23	694.973	319.817	145.771	575.606	254.839	145.771	76.3562	237.432	98.474	1219.8	96.1948	233.577	n.d.	310.089	198.961	n.d.	296.568	5283.82	n.d.	56.3192	n.d.	n.d.	2060.81	47.7895	n.d.	50.233	1179.18	1945.81	n.d.	1907.4	848.085	n.d.	151.536
PL10	3490.67	n.d.	119.894	n.d.	2585.42	474.22	n.d.	n.d.	246.054	n.d.	12.9556	52.1307	n.d.	n.d.	n.d.	3969.21	354.494	432.333	n.d.	849.465	78.5133	n.d.	198.534	128.734	36.4023	1312.99	181.378	251.124	n.d.	n.d.	n.d.	n.d.	145.24	1624.73	n.d.	46.1451	81.9172	n.d.	292.653	112.547	n.d.	24.2789	158.398	954.939	n.d.	1975.64	n.d.	177.148	n.d.
PL11	14241.2	n.d.	263.644	556.153	10832.6	2468.6	n.d.	n.d.	120.24	n.d.	n.d.	n.d.	n.d.	n.d.	n.d.	22161.8	8523.65	5041.44	n.d.	1334.07	219.487	n.d.	358.96	1360.92	239.643	1459.46	851.01	1106.67	n.d.	452.585	585.792	n.d.	628.084	10100.2	221.367	n.d.	n.d.	n.d.	1486.23	123.653	n.d.	55.7792	687.298	7747.25	n.d.	3454.82	1087.78	n.d.	193.787
PL12	8516.82	50.7781	169.119	n.d.	6854.5	1066.78	n.d.	63.0239	64.501	228.324	19.7907	n.d.	n.d.	n.d.	n.d.	4203.54	1340.9	470.346	90.1769	300.131	153.455	90.1769	130.358	155.232	92.9631	586.812	396.457	248.773	n.d.	147.759	n.d.	n.d.	n.d.	2411.75	n.d.	54.3301	62.6877	n.d.	940.227	n.d.	n.d.	22.2001	156.951	1229.69	n.d.	166.773	n.d.	n.d.	n.d.
PL13	7603.12	177.391	205.536	n.d.	2960.97	3733.19	148.027	n.d.	n.d.	n.d.	47.584	n.d.	330.422	n.d.	n.d.	8370.8	783.673	2862.21	243.735	588.709	365.979	243.735	134.246	557.897	149.911	1732.24	n.d.	190.894	86.9047	n.d.	n.d.	143.821	286.846	5837.49	113.553	n.d.	n.d.	n.d.	1367.23	85.3601	n.d.	n.d.	976.72	3408.17	n.d.	5587.97	2283.14	29.8791	463.236
PL14	3154.94	n.d.	78.84	n.d.	1710.69	1128.37	n.d.	39.29	n.d.	138.616	9.69334	n.d.	49.4389	n.d.	n.d.	3359.21	198.273	123.366	82.4971	342.505	139.954	82.4971	55.0045	141.505	60.7257	840.292	443.27	180.692	n.d.	230.079	132.302	53.8493	252.397	2434.32	49.5883	n.d.	46.6892	n.d.	771.597	34.8124	n.d.	34.063	347.569	1199.59	n.d.	1594.28	1168.98	n.d.	71.8
PL15	2374.26	19.6803	62.7372	97.7791	1027.95	1106.96	n.d.	50.1	n.d.	n.d.	9.04968	n.d.	n.d.	n.d.	n.d.	2830.98	486.357	243.544	85.5824	235.636	104.479	85.5824	49.287	140.751	60.9631	767.037	354.061	172.654	45.0516	n.d.	n.d.	n.d.	n.d.	2024.59	n.d.	n.d.	n.d.	52.4935	500.81	30.8455	n.d.	37.3163	398.916	1004.21	n.d.	2866.19	1751.78	34.8536	50.2748
RL1	2168.96	n.d.	60.0596	n.d.	1738.66	206.679	n.d.	n.d.	152.846	n.d.	7.9648	n.d.	n.d.	n.d.	2.74865	2906.56	673.792	56.4023	70.4241	271.475	95.6151	70.4241	65.6435	115.236	50.9536	999.483	157.009	101.907	n.d.	n.d.	n.d.	83.8708	94.3259	2113.25	n.d.	n.d.	37.029	n.d.	814.204	n.d.	n.d.	24.8719	283.062	947.695	6.39368	351.283	n.d.	n.d.	67.4262
RL2	2774.2	n.d.	n.d.	n.d.	1938.23	835.968	n.d.	n.d.	n.d.	n.d.	0	n.d.	n.d.	n.d.	n.d.	2577.75	353.746	228.276	n.d.	290.213	45.1841	n.d.	85.5247	132.442	52.7183	854.492	163.25	100.259	n.d.	n.d.	67.8842	58.9407	144.823	2405.83	n.d.	54.9893	31.5238	n.d.	896.996	56.2622	n.d.	40.963	428.592	951.492	n.d.	1569.74	610.147	n.d.	229.791
RL3	1340.41	n.d.	20.006	n.d.	847.476	290.883	49.6622	47.6751	84.7116	n.d.	0	n.d.	n.d.	n.d.	n.d.	800.558	288.006	53.9241	35.5133	45.1129	37.5461	35.5133	30.8651	26.7019	17.0619	113.224	50.6924	20.9162	26.9825	n.d.	n.d.	n.d.	18.4995	713.165	n.d.	22.5156	n.d.	n.d.	325.539	n.d.	n.d.	13.1011	101.717	272.808	n.d.	1636.27	375.737	n.d.	143.843
RL4	1339.8	n.d.	35.234	29.0029	680.597	341.222	n.d.	66.8169	176.994	n.d.	9.93721	n.d.	n.d.	n.d.	n.d.	1333.86	90.6211	69.0864	20.4602	174.13	74.7866	20.4602	56.7414	81.155	41.2968	570.343	n.d.	44.0849	n.d.	n.d.	n.d.	n.d.	90.6974	1821.05	n.d.	38.6312	n.d.	n.d.	735.878	33.7969	n.d.	28.7848	280.777	741.815	n.d.	1320.78	n.d.	n.d.	128.509
RL5	3360.65	n.d.	59.1	110.914	2545.85	434.6	n.d.	47.9798	64.2314	94.0486	3.9245	n.d.	n.d.	n.d.	n.d.	1839.24	432.745	159.84	39.2416	130.604	87.0378	39.2416	60.3581	58.0701	24.5816	479.1	126.468	75.2253	n.d.	97.1977	n.d.	29.5302	n.d.	782.423	n.d.	22.5594	n.d.	39.1003	476.291	41.3412	n.d.	27.638	194.413	n.d.	3.63991	1202.79	433.549	n.d.	74.7363
RL6	785.16	n.d.	25.016	n.d.	482.033	112.028	n.d.	30.0114	130.432	n.d.	5.63984	n.d.	n.d.	n.d.	n.d.	1325.11	143.007	44.5317	31.2331	167.683	49.0811	31.2331	26.9532	62.2307	29.9112	616.222	30.169	53.709	n.d.	n.d.	39.1493	n.d.	n.d.	1318.14	n.d.	22.9946	n.d.	n.d.	547.323	18.5642	n.d.	22.4796	255.985	473.786	n.d.	2599.18	1324.02	n.d.	105.247
RL7	2396.97	n.d.	104.334	n.d.	1853.82	237.807	n.d.	n.d.	120.68	n.d.	n.d.	77.262	n.d.	n.d.	3.06826	5054.64	1632.47	n.d.	114.645	574.613	106.845	114.645	56.4928	145.978	50.4497	1275.6	244.167	216.305	n.d.	296.47	170.519	55.437	n.d.	2544.38	n.d.	n.d.	n.d.	89.678	1070.34	42.1532	n.d.	26.2629	420.136	895.806	n.d.	903.914	n.d.	n.d.	116.196
RL8	1476.31	n.d.	56.4358	n.d.	640.329	469.835	n.d.	n.d.	156.145	124.864	n.d.	28.7034	n.d.	n.d.	n.d.	2204.41	148.304	68.116	42.8686	246.13	50.9389	42.8686	41.8428	76.0486	37.421	1015.98	107.998	79.3867	n.d.	99.6122	n.d.	n.d.	146.895	1573.25	n.d.	30.3436	n.d.	n.d.	681.342	30.5668	n.d.	n.d.	354.064	507.277	n.d.	3290.49	2105.06	n.d.	142.782
RL9	9428.87	n.d.	305.118	n.d.	7766.57	944.872	174.518	n.d.	237.789	n.d.	n.d.	n.d.	n.d.	n.d.	n.d.	6525.37	924.497	259.698	n.d.	945.441	169.775	n.d.	146.18	281.156	122.455	1815.82	374.921	343.314	325.998	393.043	423.071	n.d.	n.d.	4170.17	n.d.	n.d.	n.d.	n.d.	2115.92	42.3481	n.d.	103.61	1049.73	858.566	n.d.	2459.9	n.d.	n.d.	502.865
RL10	4266.52	n.d.	102.925	n.d.	2787.31	644.423	n.d.	124.222	297.477	241.923	n.d.	68.2445	n.d.	n.d.	n.d.	3214.04	469.71	173.012	74.9375	272.759	91.7301	74.9375	87.561	164.725	75.7416	721.375	236.417	115.996	55.7334	205.836	110.113	58.4543	225.003	3200.75	n.d.	n.d.	n.d.	65.833	1190.35	n.d.	n.d.	46.1178	474.536	1423.91	n.d.	1150.18	n.d.	n.d.	191.18
RL11	2771.3	32.4761	41.5073	n.d.	1983.19	302.069	n.d.	66.5375	157.554	128.09	n.d.	n.d.	n.d.	59.8728	n.d.	1374.24	241.964	85.8375	41.1827	176.4	87.6943	41.1827	36.6279	48.3217	24.2562	457.7	n.d.	34.3725	n.d.	98.7	n.d.	n.d.	n.d.	1229.5	n.d.	n.d.	n.d.	n.d.	460.719	24.0114	n.d.	17.1222	177.419	546.192	4.04038	1566.22	383.021	n.d.	126.155
RL12	9316.21	57.8162	128.848	n.d.	7213.19	1470.27	n.d.	66.2976	136.425	243.362	n.d.	n.d.	n.d.	n.d.	n.d.	6512.95	1603.14	384.444	177.648	485.312	241.842	177.648	234.292	133.137	46.3026	1008.9	930.1	341.063	n.d.	281.984	162.989	54.0602	250.087	2095.38	n.d.	53.6424	73.1256	80.0243	988.663	133.973	n.d.	39.2115	270.771	505.854	3.75622	1353.53	365.53	72.6894	142.59
RL13	2888.09	n.d.	48.8627	n.d.	1956.74	882.495	n.d.	n.d.	n.d.	n.d.	n.d.	n.d.	n.d.	n.d.	n.d.	5007.07	795.291	408.495	239.796	518.997	293.518	239.796	n.d.	129.364	38.479	824.807	129.483	238.025	n.d.	493.295	204.024	88.7858	364.912	3078.9	n.d.	40.0775	66.2483	n.d.	1432.97	46.7229	n.d.	37.8804	687.494	807.584	n.d.	9779.93	6083.39	109.387	307.904
RL14	2745.77	39.6398	23.8553	n.d.	2172.77	472.762	n.d.	n.d.	n.d.	n.d.	n.d.	36.7404	n.d.	n.d.	n.d.	4505.25	997.107	146.828	170.298	354.84	185.252	170.298	122.846	86.9048	44.4109	850.586	454.496	215.012	53.3605	239.812	117.156	70.5054	225.537	2123.84	n.d.	n.d.	68.307	n.d.	958.689	8.31422	n.d.	26.5428	319.484	733.325	9.17756	2499.87	1383.55	n.d.	81.0871
RL15	1923.14	n.d.	28.5148	145.831	1189.68	438.287	n.d.	32.6012	88.2262	n.d.	n.d.	n.d.	n.d.	n.d.	n.d.	1516.95	509.179	205.429	53.5346	102.981	58.228	53.5346	39.1544	42.2729	28.2917	283.926	77.1908	63.2291	n.d.	n.d.	n.d.	n.d.	n.d.	752.697	49.1999	23.8564	23.8996	n.d.	250.976	n.d.	n.d.	12.2449	49.5797	415.997	n.d.	523.392	n.d.	n.d.	67.0766
RL16	5274.06	n.d.	159.834	n.d.	3625.42	1319.48	137.961	n.d.	n.d.	n.d.	n.d.	31.3613	n.d.	n.d.	n.d.	1837.02	666.074	355.869	90.4582	84.7597	114.579	90.4582	n.d.	n.d.	n.d.	208.909	69.6611	32.9797	n.d.	n.d.	n.d.	n.d.	123.276	25.1054	n.d.	n.d.	n.d.	n.d.	14.6339	n.d.	n.d.	n.d.	10.4715	n.d.	n.d.	2231.27	1328.5	28.8725	191.766
RL17	5215.98	36.1898	28.8174	n.d.	3748.05	1388.89	n.d.	n.d.	n.d.	n.d.	14.0271	n.d.	n.d.	n.d.	n.d.	5005.97	1871.91	542.74	129.52	240.996	101.37	129.52	74.836	79.8318	47.3829	430.052	600.772	133.734	n.d.	257.555	n.d.	80.4354	285.318	1693.88	n.d.	n.d.	41.551	n.d.	985.957	4.74318	n.d.	26.7635	281.628	353.233	n.d.	1404.33	257.827	n.d.	62.5632
RL18	3123.52	n.d.	66.4252	n.d.	2597.56	311.259	n.d.	n.d.	92.791	n.d.	0	55.492	n.d.	n.d.	n.d.	4131.74	1079.75	95.0319	105.266	485.048	166.296	105.266	n.d.	97.9914	51.0196	772.788	214.237	222.847	n.d.	273.596	194.276	63.789	204.543	2458.39	n.d.	25.8725	n.d.	121.777	1047.07	n.d.	n.d.	31.8735	548.458	709.216	n.d.	688.261	179.893	n.d.	80.0108
RL19	4315.95	n.d.	97.42	251.186	1915.4	999.136	63.8899	206.877	426.957	344.003	11.0728	n.d.	n.d.	n.d.	n.d.	14278.2	2314.93	700.173	n.d.	2013.12	n.d.	n.d.	n.d.	1049	234.898	4679.54	1216.71	798.268	n.d.	258.531	676.236	n.d.	336.795	9256.24	n.d.	216.36	205.65	n.d.	1501.42	102.088	n.d.	75.0859	430.699	6941.3	n.d.	1093.38	n.d.	n.d.	411.132
RL20	16719.9	91.9908	752.546	n.d.	12212.4	545.954	n.d.	395.924	943.172	1297.18	75.1449	180.068	225.508	n.d.	n.d.	3367.09	507.11	n.d.	142.45	289.013	335.799	142.45	n.d.	90.1706	50.5896	1018.1	302.025	114.504	n.d.	154.116	n.d.	65.3669	155.402	2243.64	n.d.	n.d.	34.5664	n.d.	1009.7	20.7189	n.d.	36.1296	477.448	665.077	n.d.	2963.05	1663.86	n.d.	458.551
RL21	30194.8	484.898	594.803	n.d.	24033.3	3604.03	905.117	n.d.	n.d.	197.294	124.129	251.231	n.d.	n.d.	n.d.	3057.85	71.7033	n.d.	53.3102	328.306	116.276	53.3102	44.3664	45.6536	23.8113	2241.69	n.d.	79.4219	n.d.	n.d.	n.d.	n.d.	n.d.	983.267	n.d.	n.d.	n.d.	n.d.	515.98	29.669	n.d.	15.3163	162.152	253.553	6.5968	996.537	n.d.	56.4697	109.088
RL22	935.132	78.3203	42.1891	136.231	208.803	186.814	n.d.	n.d.	269.121	n.d.	6.82582	n.d.	n.d.	n.d.	6.82741	1743.78	183.035	138.172	72.4659	187.943	84.1699	72.4659	60.1889	89.9058	39.3398	354.155	145.883	60.9297	n.d.	183.137	n.d.	71.9849	n.d.	2717.11	n.d.	51.5596	43.0265	n.d.	975.914	39.1876	n.d.	46.8719	498.245	1101.89	11.976	5175.92	3033.89	72.0839	168.619
RL23	10159.1	n.d.	125.865	211.87	7562.59	1686.82	90.5775	109.163	n.d.	196.92	11.7924	59.3153	104.217	n.d.	n.d.	9298.02	1862.53	1372.97	315.559	916.604	1343.38	315.559	379.031	595.802	176.609	1361.45	202.342	456.173	n.d.	n.d.	n.d.	n.d.	n.d.	6624.2	n.d.	n.d.	n.d.	n.d.	2772	224.357	n.d.	24.4203	929.944	2673.48	n.d.	6912.43	3103.18	n.d.	508.729
RL24	2225.92	n.d.	130.232	n.d.	503.406	772.372	n.d.	n.d.	679.914	n.d.	23.0226	116.968	n.d.	n.d.	n.d.	4158.82	152.061	74.4016	n.d.	315.995	221.604	n.d.	111.782	307.619	137.97	1498.32	327.366	117.837	n.d.	374.958	n.d.	215.265	303.634	6664.74	n.d.	n.d.	n.d.	n.d.	2536.85	n.d.	n.d.	131.103	1786.5	2210.29	n.d.	2257.37	264.73	118.347	457.716
RL25	2052.91	17.2992	33.4074	n.d.	1330.67	640.915	n.d.	n.d.	30.6227	n.d.	0	n.d.	n.d.	n.d.	n.d.	1944.09	305.833	52.0512	83.9565	165.089	115.519	83.9565	46.9164	55.7534	35.2078	496.928	233.904	96.921	63.5827	108.468	n.d.	n.d.	n.d.	1063.2	n.d.	n.d.	30.1495	n.d.	256.609	26.831	n.d.	17.0146	78.5625	654.035	n.d.	235.457	n.d.	27.7883	n.d.
RL26	2423.23	99.3818	36.7837	n.d.	1866.53	385.855	n.d.	n.d.	n.d.	n.d.	6.54012	28.1393	n.d.	n.d.	n.d.	710.702	22.5703	48.66	n.d.	58.5791	25.4647	n.d.	248.302	n.d.	2.40201	203.629	33.5688	25.63	n.d.	41.8957	n.d.	n.d.	n.d.	196.62	n.d.	33.9119	n.d.	n.d.	56.9305	97.8188	n.d.	n.d.	12.0299	29.841	n.d.	192.289	n.d.	n.d.	25.5996
RL27	1758.09	n.d.	36.2044	87.2941	1185.66	398.403	n.d.	n.d.	50.5332	n.d.	0	n.d.	n.d.	n.d.	n.d.	5822.69	1571.52	220.557	147.143	551.291	177.644	147.143	110.542	238.048	81.4333	1432.03	350.966	263.943	n.d.	171.804	149.721	n.d.	208.91	3326.86	n.d.	n.d.	n.d.	n.d.	983.059	81.9267	n.d.	8.92652	463.323	1785.45	4.17607	1402.53	124.325	52.5025	123.009
RL28	4848.6	31.0996	113.302	n.d.	3918.39	663.832	n.d.	n.d.	n.d.	n.d.	0	46.4485	75.533	n.d.	n.d.	2793.59	541.038	226.834	73.2967	235.047	77.9517	73.2967	59.77	90.4059	39.8633	823.933	192.476	93.4674	n.d.	83.0402	63.3603	38.1999	81.6153	1404.44	23.5986	n.d.	n.d.	n.d.	522.503	43.3978	n.d.	3.61548	182.116	650.811	1.99449	3512.64	2044.26	27.5803	60.353
RL29	1969.51	33.7099	38.2309	127.338	1337.83	351.615	n.d.	26.9045	n.d.	n.d.	15.2862	38.5916	n.d.	n.d.	n.d.	5378.1	1737.93	447.675	164.666	429.62	90.1203	164.666	104.346	193.918	69.0025	1163.72	238.764	176.516	n.d.	109.815	141.936	n.d.	145.402	2537.05	n.d.	n.d.	59.2437	n.d.	734.356	64.4058	n.d.	36.3079	313.609	1324.69	4.42974	2228.95	522.824	67.262	223.843
RL30	3741.88	34.6599	103.288	n.d.	2648.8	899.682	n.d.	n.d.	55.4428	n.d.	0	n.d.	n.d.	n.d.	n.d.	1375.39	80.9912	64.6929	n.d.	144.152	61.4865	n.d.	59.492	171.921	66.0251	546.491	133.657	46.4768	n.d.	n.d.	n.d.	n.d.	n.d.	1796.52	n.d.	n.d.	n.d.	n.d.	614.036	34.0411	n.d.	8.42478	182.102	957.917	n.d.	1409.1	702.005	26.4596	40.9217
RL31	2722.79	25.6274	86.0864	n.d.	1246.55	930.026	199.102	n.d.	129.638	n.d.	13.4535	92.3089	n.d.	n.d.	n.d.	3535.34	345.938	785.997	n.d.	320.189	120.71	n.d.	94.0029	174.599	55.5318	796.373	n.d.	137.972	n.d.	268.617	129.645	n.d.	305.769	2729.96	82.879	52.5011	73.9463	85.8701	702.666	n.d.	n.d.	34.2806	259.67	1573.53	n.d.	799.143	122.145	n.d.	80.6481
RL32	1365.33	n.d.	26.5176	n.d.	674.104	638.522	n.d.	n.d.	n.d.	n.d.	7.50932	18.6744	n.d.	n.d.	n.d.	2384.71	501.333	331.406	68.2166	176.499	78.6876	68.2166	32.7389	63.0768	32.565	650.751	105.288	64.7318	45.007	79.9357	n.d.	n.d.	86.2538	1536.99	43.5253	n.d.	n.d.	n.d.	661.388	n.d.	n.d.	19.2522	310.273	546.072	n.d.	1971.87	828.408	25.1782	62.322
RL33	3502.74	31.1263	67.0199	n.d.	2727.14	576.167	n.d.	n.d.	n.d.	101.286	0	n.d.	n.d.	n.d.	n.d.	3833.04	1105.49	222.756	109.546	347.629	129.668	109.546	51.7697	106.273	49.5227	564.667	194.922	200.327	30.2509	238.68	134.381	43.2929	194.324	2207.41	n.d.	n.d.	n.d.	n.d.	1092.59	n.d.	n.d.	21.3221	369.623	723.877	n.d.	524.802	n.d.	n.d.	n.d.
RL34	1568.22	n.d.	32.7823	n.d.	1056.07	461.154	n.d.	n.d.	n.d.	n.d.	18.2144	n.d.	n.d.	n.d.	n.d.	1957.15	408.423	285.753	57.0835	201.544	104.454	57.0835	39.9771	194.883	111.321	154.771	75.6635	103.836	n.d.	n.d.	n.d.	56.6021	105.75	2949.15	25.0051	n.d.	n.d.	n.d.	1076.09	6.17037	n.d.	45.8183	295.135	1525.94	n.d.	175.993	n.d.	n.d.	n.d.
RL35	3569.43	155.149	88.9246	n.d.	2760.46	473.862	n.d.	n.d.	n.d.	n.d.	n.d.	91.0348	n.d.	n.d.	n.d.	7607.29	2831.31	574.967	317.178	477.678	264.449	317.178	113.89	96.4441	42.0618	607.933	520.561	280.046	90.1878	411.961	147.862	67.7223	445.865	2202.64	n.d.	n.d.	34.4757	96.6091	876.704	12.8695	n.d.	23.4132	366.661	791.905	n.d.	1015.48	261.707	71.3387	n.d.
RL36	3901.29	n.d.	27.885	n.d.	3059.81	761.3	n.d.	n.d.	52.2989	n.d.	n.d.	n.d.	n.d.	n.d.	n.d.	4420.84	1371.26	482.052	98.0685	362.349	99.568	98.0685	115.771	121.166	54.042	967.132	160.243	145.165	62.8914	90.3678	74.6133	n.d.	118.087	1863.2	n.d.	32.0404	39.0463	41.2763	586.097	58.1764	n.d.	29.4893	189.65	919.465	n.d.	2462.92	1536.03	n.d.	95.4474
RL37	4187.79	n.d.	93.0123	n.d.	2993.73	842.763	80.73	58.6145	n.d.	118.939	n.d.	n.d.	n.d.	n.d.	n.d.	5945.83	1467.04	666.954	136.034	416.387	121.357	136.034	58.4873	437.219	167.784	1061.37	267.91	230.782	88.1715	181	177.498	151.188	180.612	7123.7	n.d.	63.3602	71.0144	n.d.	2623.14	4.05422	n.d.	73.2717	794.104	3558.11	n.d.	2001.85	1261.75	42.0351	n.d.
n.d. represents not detected.
[truncated: 17 more columns]
