# Supplementary material for: Comparing the Flavor Characteristics of 71 Tomato (Solanum lycopersicum) Accessions in Central Shaanxi
Source: Front Plant Sci. 2020 Dec 10;11:586834. doi: 10.3389/fpls.2020.586834 (PMC7758415; doi:10.3389/fpls.2020.586834)
Supplement: Supplementary Table 3 — Concentrations of volatiles from different metabolic precursors in 71 tomato accessions (10–9 kg L–1). n.d. represents not detected. [file Table_3.XLSX]

## Sheet: Sheet1
Table S3. Concentrations of volatiles from different metabolic precursors in 71 tomato accessions (10-9 kg L-1).
Accession	Lipid-derived	1-Pentanol	1-Nonanol	1-Hexanol	(Z)-3-Hexen-1-ol	(E)-2-Hexen-1-ol	2,4-Decadien-1-ol	(E)-2-Octen-1-ol	1-Octanol	Hexanal	(E)-2-Hexenal	Nonanal	(E)-2-Octenal	Decanal	(E)-2-Nonenal	(E,E)-2,4-Decadienal	(2E)-3-(3-Pentyl-2-oxiranyl)acrylaldehyde	(E)-2-Heptenal	2-Undecenal	(E,E)-2,4-Nonadienal	(E)-2-Decenal	1-Penten-3-one	3-Octanone	1-Octen-3-one	Ethyl tetradecanate	Methyl hexadecanoate	Ethyl hexadecanoate	Ethyl (9Z,12Z)-9,12-octadecadienoate	Ethyl octanoate	Isopropyl palmitate	2-Pentyl-furan	3-(4-methyl-3-pentenyl)-furan	Carotenoid-derived	6-Methyl-5-hepten-2-ol	3,7-Dimethyl-6-octen-1-ol	(2Z)-3,7-Dimethyl-2,6-octadien-1-ol	(2E,6E,10E)-3,7,11,15-Tetramethyl-2,6,10,14-hexadecatetraen-1-ol	2,6,6-Timethyl-1-cyclohexene-1-carboxaldehyde	(Z)-3,7-Dimethyl-2,6-octadienal	(E)-3,7-Dimethyl-2,6-octadieal	5,9,13-Trimethyl-4,8,12-tetradecatrienal	(2E,6E)-3,7,11-Trimethyl-2,6,10-dodecatrienal	6,10-Dimethyl-2-undecanone,	(E)-6,10-Dimetyl-5,9-undecadien-2-one	4-(2,6,6-Trimethyl-1-cyclohexen-1-yl)-3-buten-2-one	1-(2,6,6-Trimethyl-1-cyclohexen-1-yl)-2-buten-1-one	(E,Z)-6,10-Dimethyl-3,5,9-undecatrien-2-one	(E,E)-6,10,4-Trimethyl-5,9,13-pentadecatrien-2-one	6-Methyl-5-hepten-2-one
PC1	7434.14	75.2537	n.d.	2222.56	386.744	n.d.	n.d.	n.d.	48.8303	1019.69	327.203	64.2422	297.54	126.991	64.2422	1312.31	304.067	n.d.	139.715	104.78	125.391	n.d.	n.d.	69.4412	n.d.	n.d.	188.688	n.d.	80.2155	n.d.	349.652	126.577	2034.58	n.d.	n.d.	41.7009	n.d.	82.5571	200.909	76.7155	n.d.	34.2033	47.9913	847.74	40.1978	n.d.	41.949	411.285	209.331
PC2	24731.7	51.6923	126.884	3636.76	896.243	97.1247	n.d.	82.8525	n.d.	2596.91	677.557	397.183	1140.64	430.651	397.183	4485.69	3053.17	357.844	1422.62	597.982	888.608	n.d.	n.d.	n.d.	n.d.	693.123	2266.54	n.d.	n.d.	n.d.	434.484	n.d.	13806.3	n.d.	n.d.	n.d.	n.d.	238.962	310.47	142.743	n.d.	437.261	n.d.	5997.28	280.335	n.d.	130.224	4869.49	1356.64
PC3	9523.18	47.3338	77.5499	2673.76	600.5	n.d.	47.3908	68.7254	58.7646	2602.11	780.444	125.259	212.129	160.927	125.259	689.03	181.17	137.744	68.4304	n.d.	n.d.	56.9097	30.0131	n.d.	41.6068	47.9705	338.096	27.6332	49.4992	n.d.	274.929	n.d.	1159.31	n.d.	152.095	n.d.	n.d.	71.21	54.6951	22.0644	n.d.	n.d.	n.d.	320.223	43.6706	n.d.	12.3057	156.013	479.126
PC4	8432.02	87.7397	n.d.	3486.55	1332.52	n.d.	n.d.	n.d.	n.d.	374.708	49.7244	70.3813	256.472	89.7887	70.3813	854.736	380.567	97.1099	194.322	99.7035	171.1	n.d.	n.d.	n.d.	41.2245	n.d.	540.293	n.d.	61.6464	n.d.	173.05	n.d.	2280.71	n.d.	n.d.	n.d.	8.20152	57.8287	64.2608	33.0523	n.d.	82.1074	n.d.	915.666	53.0263	n.d.	25.6213	761.751	274.662
PC5	6919.12	37.7055	81.344	2472.14	388.679	n.d.	n.d.	n.d.	n.d.	1934.3	535.53	n.d.	105.328	n.d.	n.d.	344.43	n.d.	41.7863	n.d.	n.d.	n.d.	n.d.	30.7692	n.d.	58.9369	34.3508	460.577	61.0409	30.1251	91.579	188.549	21.9501	1275.69	n.d.	184.448	n.d.	2.29706	142.402	43.0725	16.3086	n.d.	n.d.	n.d.	301.434	55.5607	n.d.	16.721	163.138	534.752
PC6	22667.9	119.849	n.d.	2832.62	1222.81	459.683	n.d.	n.d.	n.d.	4476.11	3733.7	n.d.	784.656	240.251	n.d.	2307.8	599.2	313.328	178.073	127.919	336.425	n.d.	48.6726	169.389	71.7045	502.6	847.247	n.d.	132.773	2662	501.111	n.d.	2598.07	n.d.	225.159	n.d.	n.d.	112.701	99.4837	41.3154	130.813	n.d.	n.d.	708.98	89.9259	n.d.	35.21	513.474	856.982
PC7	17116.1	86.5414	n.d.	3138.45	2310.98	251.312	n.d.	n.d.	65.7111	2624.44	2862.21	243.735	588.709	365.979	243.735	1732.24	n.d.	190.894	n.d.	206.065	286.846	113.553	n.d.	n.d.	n.d.	463.236	1161.74	68.2154	n.d.	n.d.	n.d.	111.501	6964.93	n.d.	50.8607	n.d.	n.d.	134.246	557.897	149.911	n.d.	143.821	n.d.	1367.23	85.3601	n.d.	104.222	1014.07	3408.17
PC8	12557.7	96.9657	n.d.	4050.2	1265.59	43.489	103.257	n.d.	n.d.	2490.77	565.678	103.007	416.521	173.825	103.007	1722.32	n.d.	160.611	n.d.	n.d.	182.452	68.4148	n.d.	60.6818	n.d.	187.965	440.04	n.d.	n.d.	n.d.	267.201	55.6863	2766.21	10.7376	256.628	n.d.	n.d.	128.015	179.695	71.4579	205.569	n.d.	n.d.	600.052	89.029	n.d.	52.5747	430.396	1002.62
RC1	4614.7	25.8743	20.6248	1344.22	536.909	n.d.	48.1893	88.499	n.d.	666.313	315.363	60.461	134.019	72.947	60.461	369.346	122.341	63.2411	n.d.	n.d.	110.429	n.d.	n.d.	n.d.	n.d.	54.2381	336.09	n.d.	73.0352	n.d.	74.4205	37.6746	2425.45	6.16607	n.d.	n.d.	n.d.	83.1899	81.558	40.6798	21.6686	43.2919	n.d.	829.99	9.10897	n.d.	23.0291	638.994	653.942
RC2	5764.28	31.2991	83.2254	1910.3	724.7	n.d.	n.d.	73.301	n.d.	384.173	495.511	31.7756	157.068	115.968	31.7756	615.13	n.d.	52.2825	n.d.	n.d.	n.d.	n.d.	34.9174	n.d.	n.d.	108.887	403.244	46.2385	63.693	74.4626	300.1	26.2282	1468.23	n.d.	n.d.	n.d.	n.d.	72.6383	67.9474	24.1012	n.d.	n.d.	n.d.	442.577	42.9275	n.d.	23.835	357.069	437.135
RC3	4968.93	40.2245	n.d.	1047.2	245.508	133.209	163.236	133.209	n.d.	272.111	116.165	112.64	182.74	100.482	112.64	742.349	94.3262	58.14	n.d.	n.d.	163.469	n.d.	43.5177	n.d.	52.3824	135.702	602.957	25.2594	62.1028	73.2	219.471	36.6853	2666.95	n.d.	n.d.	n.d.	n.d.	79.1945	102.82	38.5559	69.8704	43.8909	n.d.	814.203	53.057	n.d.	24.0603	688.343	752.951
RC4	8637.86	59.9852	n.d.	1903.87	362.641	224.489	n.d.	n.d.	73.8112	1393.18	899.318	n.d.	393.605	143.412	n.d.	870	184.503	154.173	169.042	139.952	135.09	n.d.	67.9395	46.7334	n.d.	219.125	671.074	n.d.	103.044	30.5155	350.008	42.3505	2145.15	n.d.	220.396	n.d.	n.d.	106.219	118.178	41.179	n.d.	60.0814	n.d.	565.052	68.7306	n.d.	36.73	477.748	671.234
RC5	10882.5	51.4981	n.d.	2314.99	439.766	n.d.	n.d.	97.2624	51.8479	2592.14	n.d.	93.5646	407.382	199.997	93.5646	1073.28	476.769	343.057	248.501	150.244	161.216	n.d.	n.d.	63.199	87.074	247.022	816.87	n.d.	61.2358	n.d.	811.985	n.d.	3867.11	n.d.	n.d.	n.d.	n.d.	161.337	156.223	63.6757	n.d.	n.d.	108.845	1315.16	131.107	n.d.	10.488	811.152	1105.04
RC6	13561.2	121.734	n.d.	5016.73	839.129	n.d.	n.d.	n.d.	n.d.	1882.28	1044.06	n.d.	739.374	n.d.	n.d.	1957.94	175.789	249.391	n.d.	382.481	134.477	n.d.	53.4345	n.d.	n.d.	n.d.	602.353	n.d.	40.6736	n.d.	321.354	n.d.	23571.4	n.d.	n.d.	125.374	n.d.	n.d.	540.557	138.623	n.d.	n.d.	n.d.	8821.9	30.1189	211.46	77.3832	1691.9	11923.4
RC7	5794.49	41.718	131.738	1456.04	725.3	299.353	131.293	n.d.	n.d.	288.251	66.008	84.3373	236.039	n.d.	84.3373	816.17	410.13	112.667	152.559	51.0151	196.526	n.d.	n.d.	n.d.	24.2926	45.7351	206.709	n.d.	65.0744	n.d.	169.198	n.d.	787.876	n.d.	n.d.	n.d.	n.d.	54.51	47.8867	25.5251	n.d.	n.d.	25.7756	397.214	42.4255	n.d.	9.163	185.376	n.d.
RC8	16486.9	94.8889	n.d.	4346.14	791.651	n.d.	n.d.	n.d.	61.366	6313.65	1155.69	261.612	364.751	198.97	261.612	573.087	250.572	247.124	164.398	n.d.	228.909	68.3737	41.3497	45.5012	41.8331	72.1187	327.766	40.8142	n.d.	n.d.	495.287	39.4264	2954.55	n.d.	n.d.	n.d.	n.d.	149.716	115.269	43.0853	53.6894	n.d.	81.1251	895.959	12.5604	n.d.	25.8424	554.414	1022.89
RC9	40720.3	1036.58	n.d.	15780.8	11848.2	1303.4	n.d.	840.086	n.d.	2021.45	1177.68	281.427	643.15	225.618	281.427	1629.19	762.127	279.581	275.881	150.483	176.55	88.3546	n.d.	57.9737	153.228	232.602	952.508	n.d.	146.889	n.d.	375.039	n.d.	2812.67	n.d.	n.d.	n.d.	16.5213	98.4472	98.671	43.59	n.d.	92.2914	n.d.	914.634	89.9318	n.d.	29.7801	759.947	662.05
RC10	1833.26	28.2835	n.d.	212.248	385.546	24.7372	48.9368	n.d.	n.d.	326.802	60.3847	15.8872	56.1931	48.175	15.8872	222.069	n.d.	23.271	n.d.	n.d.	81.9349	17.1402	n.d.	n.d.	n.d.	16.0218	92.9459	n.d.	44.8912	n.d.	86.3817	25.5209	1260.89	n.d.	n.d.	26.1686	n.d.	55.3661	37.5532	15.4366	n.d.	n.d.	n.d.	489.307	6.28807	n.d.	10.3929	289.05	331.326
RC11	4747.42	66.0963	143.85	628.828	385.92	61.1356	422.821	256.606	24.9629	290.388	73.1903	n.d.	269.819	n.d.	n.d.	1085.09	80.889	58.0004	n.d.	n.d.	n.d.	67.4604	33.7216	n.d.	34.9874	132.135	41	22.2267	54.0617	n.d.	514.238	n.d.	1313.78	n.d.	n.d.	43.3734	n.d.	69.2933	43.0972	15.9414	n.d.	n.d.	n.d.	501.845	10.0762	n.d.	13.3048	263.951	352.901
PL1	5275.37	59.1201	n.d.	1274.96	552.769	n.d.	n.d.	n.d.	n.d.	94.0498	116.165	112.64	182.74	100.482	112.64	1025.1	94.3262	58.14	n.d.	n.d.	240.963	n.d.	43.5177	n.d.	52.3824	135.702	602.957	25.2594	62.1028	73.2	219.471	36.6853	2638.3	38.3593	n.d.	113.274	n.d.	79.1945	102.82	38.5559	69.8704	43.8909	n.d.	814.203	53.057	n.d.	30.14	540.343	752.951
PL2	7450.94	103.141	n.d.	1568.83	572.678	46.9504	n.d.	233.224	n.d.	70.2607	97.1105	n.d.	482.406	n.d.	n.d.	1551.82	75.4112	117.303	n.d.	127.908	127.602	n.d.	n.d.	n.d.	38.3034	305.407	1330.14	100.257	116.774	99.3621	191.662	94.3823	3917.99	29.0241	n.d.	87.1151	n.d.	105.549	324.67	100.744	63.0392	n.d.	n.d.	606.57	56.9078	n.d.	50.0287	247.184	2276.18
PL3	7653.22	197.933	n.d.	2891.66	980.864	n.d.	n.d.	n.d.	n.d.	145.816	758.94	n.d.	93.3319	n.d.	n.d.	614.5	n.d.	37.0354	n.d.	n.d.	n.d.	n.d.	n.d.	n.d.	193.354	200.974	1279.42	80.0083	48.9274	n.d.	130.462	n.d.	1513.44	n.d.	n.d.	n.d.	n.d.	87.8777	51.5303	21.0866	n.d.	n.d.	45.8383	478.379	53.0208	n.d.	0	345.648	414.946
PL4	11730.9	50.81	n.d.	1207.82	582.603	n.d.	n.d.	n.d.	20.0255	634.327	167.656	187.68	1113.5	271.463	187.68	3178.32	288.9	400.184	578.378	431.774	497.736	n.d.	n.d.	89.6912	n.d.	263.44	1046.77	n.d.	n.d.	n.d.	532.157	n.d.	4453.36	n.d.	n.d.	n.d.	10.4027	172.005	209.31	60.3364	n.d.	n.d.	148.749	1493.65	159.299	n.d.	60.91	1244.74	893.958
PL5	10381.5	108.581	n.d.	2394.24	1325.96	n.d.	251.214	281.137	n.d.	357.808	638.1	n.d.	526.746	113.289	n.d.	1518.18	384.241	270.908	334.766	n.d.	582.232	n.d.	n.d.	n.d.	n.d.	385.465	385.985	125.05	96.4005	n.d.	301.156	n.d.	3194.15	n.d.	n.d.	n.d.	n.d.	184.236	139.317	60.6268	n.d.	n.d.	n.d.	760.317	180.146	n.d.	38.0713	641.261	1174.63
PL6	9916.92	40.7559	n.d.	1706.47	628.779	n.d.	69.5879	126.354	n.d.	2126.26	1045.16	228.849	418.901	143.418	228.849	1121.93	163.585	171.618	345.631	n.d.	276.176	n.d.	n.d.	50.4354	35.4723	144.081	506.023	27.0305	86.693	n.d.	224.848	n.d.	3500.79	n.d.	56.8696	n.d.	n.d.	131.936	97.2479	51.5563	n.d.	n.d.	n.d.	1461.24	116.869	n.d.	38.4278	962.168	637.212
PL7	19867.7	66.9735	n.d.	1909.36	792.722	n.d.	n.d.	n.d.	36.2762	2255.06	3942.04	n.d.	3790.96	n.d.	n.d.	2717.35	484.827	1219.46	335.455	n.d.	383.271	n.d.	178.916	n.d.	n.d.	n.d.	597.718	n.d.	n.d.	n.d.	1157.35	n.d.	7167.1	n.d.	n.d.	n.d.	n.d.	461.136	522.135	159.819	n.d.	n.d.	622.93	1431.68	321.426	n.d.	24.7117	793.24	2830.03
PL8	7360.76	68.2732	n.d.	1629.8	1024.8	n.d.	n.d.	148.929	n.d.	495.362	303.711	183.12	293.584	176.865	183.12	521.1	343.47	176.186	285.45	142.931	290.672	51.5826	37.6291	86.2406	37.0832	n.d.	310.81	n.d.	180.988	n.d.	306.71	82.3446	4596.79	1.14909	114.839	70.2939	n.d.	133.887	182.704	66.8207	n.d.	86.4894	77.9226	1281.24	86.9932	647.49	0	903.44	1059.51
PL9	7111.13	30.3474	n.d.	706.209	351.97	n.d.	n.d.	n.d.	n.d.	694.973	319.817	145.771	575.606	254.839	145.771	1219.8	96.1948	233.577	310.089	198.961	296.568	n.d.	56.3192	n.d.	n.d.	151.536	351.376	n.d.	n.d.	n.d.	810.431	160.982	5696.08	n.d.	n.d.	n.d.	n.d.	76.3562	237.432	98.474	n.d.	n.d.	n.d.	2060.81	47.7895	n.d.	50.233	1179.18	1945.81
PL10	9624.78	119.894	n.d.	2585.42	474.22	n.d.	246.054	n.d.	52.1307	354.494	432.333	n.d.	849.465	78.5133	n.d.	1312.99	181.378	251.124	n.d.	n.d.	145.24	n.d.	46.1451	81.9172	177.148	n.d.	911.205	191.423	125.383	n.d.	964.819	43.4877	1906.49	12.9556	n.d.	n.d.	n.d.	198.534	128.734	36.4023	n.d.	n.d.	n.d.	292.653	112.547	n.d.	24.2789	158.398	954.939
PL11	35829.2	263.644	556.153	10832.6	2468.6	n.d.	120.24	n.d.	n.d.	8523.65	5041.44	n.d.	1334.07	219.487	n.d.	1459.46	851.01	1106.67	452.585	585.792	628.084	221.367	n.d.	n.d.	n.d.	193.787	248.078	n.d.	n.d.	n.d.	576.205	146.28	12059.7	n.d.	n.d.	n.d.	n.d.	358.96	1360.92	239.643	n.d.	n.d.	n.d.	1486.23	123.653	n.d.	55.7792	687.298	7747.25
PL12	12766.9	169.119	n.d.	6854.5	1066.78	n.d.	64.501	228.324	n.d.	1340.9	470.346	90.1769	300.131	153.455	90.1769	586.812	396.457	248.773	147.759	n.d.	n.d.	n.d.	54.3301	62.6877	n.d.	n.d.	90.6823	n.d.	n.d.	n.d.	288.869	62.0927	2790.64	19.7907	n.d.	63.0239	n.d.	130.358	155.232	92.9631	n.d.	n.d.	n.d.	940.227	n.d.	n.d.	22.2001	156.951	1229.69
PL13	16525.6	205.536	n.d.	2960.97	3733.19	148.027	n.d.	n.d.	n.d.	783.673	2862.21	243.735	588.709	365.979	243.735	1732.24	n.d.	190.894	n.d.	n.d.	286.846	113.553	n.d.	n.d.	29.8791	463.236	1161.74	68.2154	69.8581	119.762	42.0893	111.501	6910.26	47.584	n.d.	n.d.	n.d.	134.246	557.897	149.911	86.9047	143.821	n.d.	1367.23	85.3601	n.d.	n.d.	976.72	3408.17
PL14	6999.03	78.84	n.d.	1710.69	1128.37	n.d.	n.d.	138.616	n.d.	198.273	123.366	82.4971	342.505	139.954	82.4971	840.292	443.27	180.692	230.079	132.302	252.397	49.5883	n.d.	46.6892	n.d.	71.8	183.567	n.d.	73.0791	96.8532	314.341	58.4749	2738.01	9.69334	n.d.	39.29	n.d.	55.0045	141.505	60.7257	n.d.	53.8493	n.d.	771.597	34.8124	n.d.	34.063	347.569	1199.59
PL15	5637.68	62.7372	97.7791	1027.95	1106.96	n.d.	n.d.	n.d.	n.d.	486.357	243.544	85.5824	235.636	104.479	85.5824	767.037	354.061	172.654	n.d.	n.d.	n.d.	n.d.	n.d.	n.d.	34.8536	50.2748	305.316	n.d.	n.d.	157.822	185.547	73.5086	2370.74	9.04968	n.d.	50.1	n.d.	49.287	140.751	60.9631	45.0516	n.d.	52.4935	500.81	30.8455	n.d.	37.3163	398.916	1004.21
RL1	4972.86	60.0596	n.d.	1738.66	206.679	n.d.	152.846	n.d.	n.d.	673.792	56.4023	70.4241	271.475	95.6151	70.4241	999.483	157.009	101.907	n.d.	n.d.	94.3259	n.d.	n.d.	37.029	n.d.	67.4262	n.d.	n.d.	69.7461	n.d.	n.d.	49.5601	2394.68	7.9648	n.d.	n.d.	2.74865	65.6435	115.236	50.9536	n.d.	83.8708	n.d.	814.204	n.d.	n.d.	24.8719	283.062	947.695
RL2	6250.05	n.d.	n.d.	1938.23	835.968	n.d.	n.d.	n.d.	n.d.	353.746	228.276	n.d.	290.213	45.1841	n.d.	854.492	163.25	100.259	n.d.	67.8842	144.823	n.d.	54.9893	31.5238	n.d.	229.791	559.126	n.d.	74.8983	n.d.	228.39	48.9981	2703.93	0	n.d.	n.d.	n.d.	85.5247	132.442	52.7183	n.d.	58.9407	n.d.	896.996	56.2622	n.d.	40.963	428.592	951.492
RL3	2492.09	20.006	n.d.	847.476	290.883	49.6622	84.7116	n.d.	n.d.	288.006	53.9241	35.5133	45.1129	37.5461	35.5133	113.224	50.6924	20.9162	n.d.	n.d.	18.4995	n.d.	22.5156	n.d.	n.d.	143.843	193.953	n.d.	34.8601	n.d.	79.5776	25.6587	862.451	0	n.d.	47.6751	n.d.	30.8651	26.7019	17.0619	26.9825	n.d.	n.d.	325.539	n.d.	n.d.	13.1011	101.717	272.808
RL4	3196.14	35.234	29.0029	680.597	341.222	n.d.	176.994	n.d.	n.d.	90.6211	69.0864	20.4602	174.13	74.7866	20.4602	570.343	n.d.	44.0849	n.d.	n.d.	90.6974	n.d.	38.6312	n.d.	n.d.	128.509	395.699	n.d.	56.2387	n.d.	111.643	47.6954	2067.06	9.93721	n.d.	66.8169	n.d.	56.7414	81.155	41.2968	n.d.	n.d.	n.d.	735.878	33.7969	n.d.	28.7848	280.777	741.815
RL5	5712.51	59.1	110.914	2545.85	434.6	n.d.	64.2314	94.0486	n.d.	432.745	159.84	39.2416	130.604	87.0378	39.2416	479.1	126.468	75.2253	97.1977	n.d.	n.d.	n.d.	22.5594	n.d.	n.d.	74.7363	382.405	25.4113	50.3274	n.d.	155.029	26.5917	1002.94	3.9245	n.d.	47.9798	n.d.	60.3581	58.0701	24.5816	n.d.	29.5302	39.1003	476.291	41.3412	n.d.	27.638	194.413	n.d.
RL6	2763.61	25.016	n.d.	482.033	112.028	n.d.	130.432	n.d.	n.d.	143.007	44.5317	31.2331	167.683	49.0811	31.2331	616.222	30.169	53.709	n.d.	39.1493	n.d.	n.d.	22.9946	n.d.	n.d.	105.247	506.962	n.d.	43.6638	n.d.	105.173	24.0448	1467.24	5.63984	n.d.	30.0114	n.d.	26.9532	62.2307	29.9112	n.d.	n.d.	n.d.	547.323	18.5642	n.d.	22.4796	255.985	473.786
RL7	8502.96	104.334	n.d.	1853.82	237.807	n.d.	120.68	n.d.	77.262	1632.47	n.d.	114.645	574.613	106.845	114.645	1275.6	244.167	216.305	296.47	170.519	n.d.	n.d.	n.d.	n.d.	n.d.	116.196	606.967	30.4187	92.7918	n.d.	467.737	48.6669	2855.8	n.d.	n.d.	n.d.	3.06826	56.4928	145.978	50.4497	n.d.	55.437	89.678	1070.34	42.1532	n.d.	26.2629	420.136	895.806
RL8	4343.21	56.4358	n.d.	640.329	469.835	n.d.	156.145	124.864	28.7034	148.304	68.116	42.8686	246.13	50.9389	42.8686	1015.98	107.998	79.3867	99.6122	n.d.	146.895	n.d.	30.3436	n.d.	n.d.	142.782	428.473	n.d.	50.2227	n.d.	133.403	32.5721	1728.56	n.d.	n.d.	n.d.	n.d.	41.8428	76.0486	37.421	n.d.	n.d.	n.d.	681.342	30.5668	n.d.	n.d.	354.064	507.277
RL9	17272.3	305.118	n.d.	7766.57	944.872	174.518	237.789	n.d.	n.d.	924.497	259.698	n.d.	945.441	169.775	n.d.	1815.82	374.921	343.314	393.043	423.071	n.d.	n.d.	n.d.	n.d.	n.d.	502.865	1520.65	n.d.	n.d.	n.d.	170.317	n.d.	5045.96	n.d.	n.d.	n.d.	n.d.	146.18	281.156	122.455	325.998	n.d.	n.d.	2115.92	42.3481	n.d.	103.61	1049.73	858.566
RL10	8116.54	102.925	n.d.	2787.31	644.423	n.d.	297.477	241.923	68.2445	469.71	173.012	74.9375	272.759	91.7301	74.9375	721.375	236.417	115.996	205.836	110.113	225.003	n.d.	n.d.	n.d.	n.d.	191.18	757.591	54.2116	n.d.	n.d.	145.049	54.3792	3767.18	n.d.	n.d.	124.222	n.d.	87.561	164.725	75.7416	55.7334	58.4543	65.833	1190.35	n.d.	n.d.	46.1178	474.536	1423.91
RL11	4919.97	41.5073	n.d.	1983.19	302.069	n.d.	157.554	128.09	n.d.	241.964	85.8375	41.1827	176.4	87.6943	41.1827	457.7	n.d.	34.3725	98.7	n.d.	n.d.	n.d.	n.d.	n.d.	n.d.	126.155	633.168	47.4967	44.2411	n.d.	152.916	38.5491	1405.25	n.d.	59.8728	66.5375	n.d.	36.6279	48.3217	24.2562	n.d.	n.d.	n.d.	460.719	24.0114	n.d.	17.1222	177.419	546.192
RL12	16569.6	128.848	n.d.	7213.19	1470.27	n.d.	136.425	243.362	n.d.	1603.14	384.444	177.648	485.312	241.842	177.648	1008.9	930.1	341.063	281.984	162.989	250.087	n.d.	53.6424	73.1256	72.6894	142.59	516.596	n.d.	n.d.	97.2564	376.493	n.d.	2556.34	n.d.	n.d.	66.2976	n.d.	234.292	133.137	46.3026	n.d.	54.0602	80.0243	988.663	133.973	n.d.	39.2115	270.771	505.854
RL13	10368.2	48.8627	n.d.	1956.74	882.495	n.d.	n.d.	n.d.	n.d.	795.291	408.495	239.796	518.997	293.518	239.796	824.807	129.483	238.025	493.295	204.024	364.912	n.d.	40.0775	66.2483	109.387	307.904	1711.42	83.7698	n.d.	n.d.	410.877	n.d.	3269.28	n.d.	n.d.	n.d.	n.d.	n.d.	129.364	38.479	n.d.	88.7858	n.d.	1432.97	46.7229	n.d.	37.8804	687.494	807.584
RL14	7596.76	23.8553	n.d.	2172.77	472.762	n.d.	n.d.	n.d.	36.7404	997.107	146.828	170.298	354.84	185.252	170.298	850.586	454.496	215.012	239.812	117.156	225.537	n.d.	n.d.	68.307	n.d.	81.0871	145.328	n.d.	71.5852	n.d.	397.104	n.d.	2433.56	n.d.	n.d.	n.d.	n.d.	122.846	86.9048	44.4109	53.3605	70.5054	n.d.	958.689	8.31422	n.d.	26.5428	319.484	733.325
RL15	3668.24	28.5148	145.831	1189.68	438.287	n.d.	88.2262	n.d.	n.d.	509.179	205.429	53.5346	102.981	58.228	53.5346	283.926	77.1908	63.2291	n.d.	n.d.	n.d.	49.1999	23.8564	23.8996	n.d.	67.0766	n.d.	n.d.	46.1803	n.d.	123.222	37.0315	871.117	n.d.	n.d.	32.6012	n.d.	39.1544	42.2729	28.2917	n.d.	n.d.	n.d.	250.976	n.d.	n.d.	12.2449	49.5797	415.997
RL16	7687.81	159.834	n.d.	3625.42	1319.48	137.961	n.d.	n.d.	31.3613	666.074	355.869	90.4582	84.7597	114.579	90.4582	208.909	69.6611	32.9797	n.d.	n.d.	123.276	n.d.	n.d.	n.d.	28.8725	191.766	202.25	n.d.	50.3807	n.d.	103.458	n.d.	25.1054	n.d.	n.d.	n.d.	n.d.	n.d.	n.d.	n.d.	n.d.	n.d.	n.d.	14.6339	n.d.	n.d.	n.d.	10.4715	n.d.
RL17	10420.8	28.8174	n.d.	3748.05	1388.89	n.d.	n.d.	n.d.	n.d.	1871.91	542.74	129.52	240.996	101.37	129.52	430.052	600.772	133.734	257.555	n.d.	285.318	n.d.	n.d.	41.551	n.d.	62.5632	201.727	n.d.	75.4108	n.d.	150.29	n.d.	1934.81	14.0271	n.d.	n.d.	n.d.	74.836	79.8318	47.3829	n.d.	80.4354	n.d.	985.957	4.74318	n.d.	26.7635	281.628	353.233
RL18	7812.15	66.4252	n.d.	2597.56	311.259	n.d.	92.791	n.d.	55.492	1079.75	95.0319	105.266	485.048	166.296	105.266	772.788	214.237	222.847	273.596	194.276	204.543	n.d.	25.8725	n.d.	n.d.	80.0108	312.615	n.d.	115.742	n.d.	235.442	n.d.	2671.19	0	n.d.	n.d.	n.d.	n.d.	97.9914	51.0196	n.d.	63.789	121.777	1047.07	n.d.	n.d.	31.8735	548.458	709.216
RL19	19113.2	97.42	251.186	1915.4	999.136	63.8899	426.957	344.003	n.d.	2314.93	700.173	n.d.	2013.12	n.d.	n.d.	4679.54	1216.71	798.268	258.531	676.236	336.795	n.d.	216.36	205.65	n.d.	411.132	346.844	n.d.	n.d.	n.d.	758.52	82.4391	10541.4	11.0728	n.d.	206.877	n.d.	n.d.	1049	234.898	n.d.	n.d.	n.d.	1501.42	102.088	n.d.	75.0859	430.699	6941.3
RL20	20353.2	752.546	n.d.	12212.4	545.954	n.d.	943.172	1297.18	180.068	507.11	n.d.	142.45	289.013	335.799	142.45	1018.1	302.025	114.504	154.116	n.d.	155.402	n.d.	n.d.	34.5664	n.d.	458.551	390.276	n.d.	52.1871	n.d.	289.299	36.0973	2811.12	75.1449	n.d.	395.924	n.d.	n.d.	90.1706	50.5896	n.d.	65.3669	n.d.	1009.7	20.7189	n.d.	36.1296	477.448	665.077
RL21	33648.9	594.803	n.d.	24033.3	3604.03	905.117	n.d.	197.294	251.231	71.7033	n.d.	53.3102	328.306	116.276	53.3102	2241.69	n.d.	79.4219	n.d.	n.d.	n.d.	n.d.	n.d.	n.d.	56.4697	109.088	654.463	85.1661	n.d.	n.d.	213.955	n.d.	1097.1	124.129	n.d.	n.d.	n.d.	44.3664	45.6536	23.8113	n.d.	n.d.	n.d.	515.98	29.669	n.d.	15.3163	162.152	253.553
RL22	3899.06	42.1891	136.231	208.803	186.814	n.d.	269.121	n.d.	n.d.	183.035	138.172	72.4659	187.943	84.1699	72.4659	354.155	145.883	60.9297	183.137	n.d.	n.d.	n.d.	51.5596	43.0265	72.0839	168.619	915.563	54.1345	66.912	n.d.	152.554	49.0952	2942.33	6.82582	n.d.	n.d.	6.82741	60.1889	89.9058	39.3398	n.d.	71.9849	n.d.	975.914	39.1876	n.d.	46.8719	498.245	1101.89
RL23	19776.8	125.865	211.87	7562.59	1686.82	90.5775	n.d.	196.92	59.3153	1862.53	1372.97	315.559	916.604	1343.38	315.559	1361.45	202.342	456.173	n.d.	n.d.	n.d.	n.d.	n.d.	n.d.	n.d.	508.729	1056.27	n.d.	n.d.	n.d.	n.d.	131.274	7884.81	11.7924	n.d.	109.163	n.d.	379.031	595.802	176.609	n.d.	n.d.	n.d.	2772	224.357	n.d.	24.4203	929.944	2673.48
RL24	8070.19	130.232	n.d.	503.406	772.372	n.d.	679.914	n.d.	116.968	152.061	74.4016	n.d.	315.995	221.604	n.d.	1498.32	327.366	117.837	374.958	n.d.	303.634	n.d.	n.d.	n.d.	118.347	457.716	1416.57	n.d.	n.d.	n.d.	369.085	119.399	7437.38	23.0226	n.d.	n.d.	n.d.	111.782	307.619	137.97	n.d.	215.265	n.d.	2536.85	n.d.	n.d.	131.103	1786.5	2210.29
RL25	4146.69	33.4074	n.d.	1330.67	640.915	n.d.	30.6227	n.d.	n.d.	305.833	52.0512	83.9565	165.089	115.519	83.9565	496.928	233.904	96.921	108.468	n.d.	n.d.	n.d.	n.d.	30.1495	27.7883	n.d.	86.4172	n.d.	n.d.	40.7112	155.004	28.3764	1234.51	0	n.d.	n.d.	n.d.	46.9164	55.7534	35.2078	63.5827	n.d.	n.d.	256.609	26.831	n.d.	17.0146	78.5625	654.035
RL26	3043.66	36.7837	n.d.	1866.53	385.855	n.d.	n.d.	n.d.	28.1393	22.5703	48.66	n.d.	58.5791	25.4647	n.d.	203.629	33.5688	25.63	41.8957	n.d.	n.d.	n.d.	33.9119	n.d.	n.d.	25.5996	97.3115	n.d.	n.d.	n.d.	109.531	n.d.	447.324	6.54012	n.d.	n.d.	n.d.	248.302	n.d.	2.40201	n.d.	n.d.	n.d.	56.9305	97.8188	n.d.	n.d.	12.0299	29.841
RL27	8343.02	36.2044	87.2941	1185.66	398.403	n.d.	50.5332	n.d.	n.d.	1571.52	220.557	147.143	551.291	177.644	147.143	1432.03	350.966	263.943	171.804	149.721	208.91	n.d.	n.d.	n.d.	52.5025	123.009	579.806	n.d.	77.8075	n.d.	302.556	56.5798	3756.88	0	n.d.	n.d.	n.d.	110.542	238.048	81.4333	n.d.	n.d.	n.d.	983.059	81.9267	n.d.	8.92652	463.323	1785.45
RL28	7795.06	113.302	n.d.	3918.39	663.832	n.d.	n.d.	n.d.	46.4485	541.038	226.834	73.2967	235.047	77.9517	73.2967	823.933	192.476	93.4674	83.0402	63.3603	81.6153	23.5986	n.d.	n.d.	27.5803	60.353	186.966	n.d.	n.d.	n.d.	153.017	36.2156	1632.68	0	n.d.	n.d.	n.d.	59.77	90.4059	39.8633	n.d.	38.1999	n.d.	522.503	43.3978	n.d.	3.61548	182.116	650.811
RL29	8849.12	38.2309	127.338	1337.83	351.615	n.d.	n.d.	n.d.	38.5916	1737.93	447.675	164.666	429.62	90.1203	164.666	1163.72	238.764	176.516	109.815	141.936	145.402	n.d.	n.d.	59.2437	67.262	223.843	1142.59	84.1637	n.d.	n.d.	308.893	58.678	2871.97	15.2862	n.d.	26.9045	n.d.	104.346	193.918	69.0025	n.d.	n.d.	n.d.	734.356	64.4058	n.d.	36.3079	313.609	1324.69
RL30	5237.16	103.288	n.d.	2648.8	899.682	n.d.	55.4428	n.d.	n.d.	80.9912	64.6929	n.d.	144.152	61.4865	n.d.	546.491	133.657	46.4768	n.d.	n.d.	n.d.	n.d.	n.d.	n.d.	26.4596	40.9217	211.319	n.d.	28.9355	n.d.	98.2936	46.067	2093.96	0	n.d.	n.d.	n.d.	59.492	171.921	66.0251	n.d.	n.d.	n.d.	614.036	34.0411	n.d.	8.42478	182.102	957.917
RL31	7267.12	86.0864	n.d.	1246.55	930.026	199.102	129.638	n.d.	92.3089	345.938	785.997	n.d.	320.189	120.71	n.d.	796.373	n.d.	137.972	268.617	129.645	305.769	82.879	52.5011	73.9463	n.d.	80.6481	368.259	n.d.	56.2501	57.2257	510.373	90.1193	2980.15	13.4535	n.d.	n.d.	n.d.	94.0029	174.599	55.5318	n.d.	n.d.	85.8701	702.666	n.d.	n.d.	34.2806	259.67	1573.53
RL32	4724.31	26.5176	n.d.	674.104	638.522	n.d.	n.d.	n.d.	18.6744	501.333	331.406	68.2166	176.499	78.6876	68.2166	650.751	105.288	64.7318	79.9357	n.d.	86.2538	43.5253	n.d.	n.d.	25.1782	62.322	591.455	n.d.	70.001	174.961	157.927	29.8039	1710.37	7.50932	n.d.	n.d.	n.d.	32.7389	63.0768	32.565	45.007	n.d.	n.d.	661.388	n.d.	n.d.	19.2522	310.273	546.072
RL33	7569.88	67.0199	n.d.	2727.14	576.167	n.d.	n.d.	101.286	n.d.	1105.49	222.756	109.546	347.629	129.668	109.546	564.667	194.922	200.327	238.68	134.381	194.324	n.d.	n.d.	n.d.	n.d.	n.d.	329.148	n.d.	66.3896	n.d.	150.792	n.d.	2488.52	0	n.d.	n.d.	n.d.	51.7697	106.273	49.5227	30.2509	43.2929	n.d.	1092.59	n.d.	n.d.	21.3221	369.623	723.877
RL34	3314.98	32.7823	n.d.	1056.07	461.154	n.d.	n.d.	n.d.	n.d.	408.423	285.753	57.0835	201.544	104.454	57.0835	154.771	75.6635	103.836	n.d.	n.d.	105.75	25.0051	n.d.	n.d.	n.d.	n.d.	106.32	n.d.	n.d.	n.d.	n.d.	79.2891	3351.93	18.2144	n.d.	n.d.	n.d.	39.9771	194.883	111.321	n.d.	56.6021	n.d.	1076.09	6.17037	n.d.	45.8183	295.135	1525.94
RL35	11511.4	88.9246	n.d.	2760.46	473.862	n.d.	n.d.	n.d.	91.0348	2831.31	574.967	317.178	477.678	264.449	317.178	607.933	520.561	280.046	411.961	147.862	445.865	n.d.	n.d.	34.4757	71.3387	n.d.	492.748	35.1943	n.d.	n.d.	266.416	n.d.	2578.47	n.d.	n.d.	n.d.	n.d.	113.89	96.4441	42.0618	90.1878	67.7223	96.6091	876.704	12.8695	n.d.	23.4132	366.661	791.905
RL36	8743.89	27.885	n.d.	3059.81	761.3	n.d.	52.2989	n.d.	n.d.	1371.26	482.052	98.0685	362.349	99.568	98.0685	967.132	160.243	145.165	90.3678	74.6133	118.087	n.d.	32.0404	39.0463	n.d.	95.4474	244.469	n.d.	91.2273	120.871	116.087	36.4456	2178.02	n.d.	n.d.	n.d.	n.d.	115.771	121.166	54.042	62.8914	n.d.	41.2763	586.097	58.1764	n.d.	29.4893	189.65	919.465
RL37	10122.5	93.0123	n.d.	2993.73	842.763	80.73	n.d.	118.939	n.d.	1467.04	666.954	136.034	416.387	121.357	136.034	1061.37	267.91	230.782	181	177.498	180.612	n.d.	63.3602	71.0144	42.0351	n.d.	159.702	n.d.	51.7279	n.d.	361.27	201.215	8014.15	n.d.	n.d.	58.6145	n.d.	58.4873	437.219	167.784	88.1715	151.188	n.d.	2623.14	4.05422	n.d.	73.2717	794.104	3558.11
n.d. represents not detected.
[truncated: 15 more columns]
